# Supplementary material for: A synthetic cell microreactor with two types of interacting dynamic DNA-based pores
Source: Nat Chem. 2026 May 15;18(7):1325–33. doi: 10.1038/s41557-026-02124-7 (PMC13322974; doi:10.1038/s41557-026-02124-7)
Supplement: Supplementary file 2 — Statistical source data. [file 41557_2026_2124_MOESM2_ESM.xlsx]

## Sheet: Figure 1b
SP0	SP1
0.97135	0.051681
0.968434	0.051277
0.967966	0.047437
0.965701	0.047124
0.960262	0.044324
0.958945	0.043322
0.957585	0.040451
0.9568	0.040387
0.956598	0.04035
0.956337	0.039918
0.955261	0.95871
0.954881	0.958689
0.954624	0.958252
0.954538	0.9582
0.952845	0.059891
0.952842	0.059378
0.951787	0.058906
0.945962	0.055531
0.94533	0.054646
0.944726	0.054136
0.944521	0.05375
0.944435	0.095606
0.943852	0.093813
0.94259	0.091721
0.94173	0.082706
0.941299	0.0822
0.94013	0.079627
0.939982	0.073771
0.939539	0.0737
0.938982	0.070739
0.938103	0.942372
0.937127	0.931393
0.93694	0.924559
0.935309	0.883096
0.93529	0.882773
0.934877	0.880957
0.931944	0.873897
0.931243	0.858475
0.930718	0.855161
0.927469	0.108061
0.927112	0.084548
0.926372	0.081303
0.925953	0.081185
0.925681	0.0805
0.925101	0.08036
0.924265	0.075438
0.924227	0.074105
0.92393	0.07184
0.923914	0.070777
0.923813	0.068671
0.923579	0.061868
0.923525	0.058077
0.923055	0.052956
0.922245	0.05268
0.920707	0.052099
0.918722	0.049621
0.918453	0.048279
0.917235	0.048092
0.91685	0.048079
0.916728	0.047553
0.91633	0.046478
0.915812	0.045546
0.915334	0.043557
0.914899	0.043419
0.913922	0.041841
0.912989	0.041013
0.912898	0.039108
0.912203	0.038687
0.907894	0.037672
0.906396	0.036979
0.905184	0.036379
0.905119	0.036318
0.896939	0.036192
0.895164	0.036024
0.888374	0.034987
0.886459	0.034732
0.862798	0.031593
0.848488	0.030757
0.848033	0.030526
0.832485	0.02984
0.827427	0.028797
0.780151	0.024662
0.184541	0.024309
0.144653	0.024156
0.111494	0.023802
0.109166	0.023386
0.069918	0.022503
0.068512	0.022449
0.066758	0.021961
0.065611	0.021738
0.06323	0.021503
0.063124	0.020836
0.061414	0.020348
0.05998	0.019209
0.973005	0.019111
0.971102	0.019008
0.968337	0.018712
0.966457	0.018298
0.966023	0.018121
0.964435	0.017401
0.964143	0.016244
0.964098	0.014829
0.963194	0.014731
0.962945	0.013899
0.961051	0.013876
0.960379	0.013072
0.953738	0.012873
0.951697	0.011926
0.951342	0.011331
0.951317	0.011108
