# Supplementary material for: A synthetic cell microreactor with two types of interacting dynamic DNA-based pores
Source: Nat Chem. 2026 May 15;18(7):1325–33. doi: 10.1038/s41557-026-02124-7 (PMC13322974; doi:10.1038/s41557-026-02124-7)
Supplement: Supplementary file 3 — Statistical source data. [file 41557_2026_2124_MOESM3_ESM.xlsx]

## Sheet: Figure 2b
time	Average (SP0-LP1)	Errobar (SP0-LP1)	Average (SP0-LP0)	Errobar (SP0-LP0)
0	1	1.28747e-07	1	2.54342e-08
1.56	0.98496	0.00544	0.98737	0.01248
3.12	0.95907	0.04428	0.97994	0.01565
4.68	0.93717	0.07009	0.96819	0.02214
6.24	0.9267	0.04827	0.95856	0.01697
7.8	0.10663	0.10134	0.20746	0.09119
60	0.19779	0.19262	0.13812	0.0807
120	0.27263	0.14416	0.12051	0.08326
180	0.36827	0.10781	0.11038	0.08958
240	0.45331	0.11996	0.11042	0.08854
300	0.50308	0.11807	0.10673	0.08081
360	0.58328	0.14237	0.11093	0.08952
420	0.65563	0.12805	0.11	0.08766
480	0.68202	0.12289	0.10751	0.09357
540	0.71067	0.12118	0.11116	0.09297
600	0.7491	0.10661	0.10435	0.08787
660	0.78963	0.10441	0.10278	0.09056
720	0.77846	0.07989	0.10892	0.08059
780	0.8439	0.10219	0.11509	0.09276
840	0.85199	0.08345	0.10836	0.08984
900	0.86869	0.06437	0.11006	0.08452
960	0.86645	0.04054	0.10406	0.08485
1020	0.89558	0.05123	0.1119	0.08077
1080	0.93022	0.04148	0.1065	0.08495
1140	0.94826	0.03133	0.10376	0.0717
1200	0.94708	0.03628	0.09599	0.07781
1260	0.95884	0.03732	0.09548	0.07242

## Sheet: Figure 2c
cy5-ssDNA	FITC-Dextran	GFP
0.0309308	0.00479563	0.329105
0.0210724	0.00642183	0.0949707
0.0181181	0.0992479	0.228108
0.014887	0.0818823	0.025545
0.0284617	0.0114208	0.489083
0.00193272	0.00629697	0.0182091
0.0162508	0.00681094	0.0491067
0.0130899	0.0588398	0.120003
0.00748644	0.0534657	0.176511
0.0107821	0.00287513	0.484641
0.025427	0.00223414	0.0539868
0.0338702	0.00223414	0.0856214
0.0239191	0.00324245	0.33876
0.048591	0.0057466	0.0243712
0.0086213	0.00921591	0.0996742
0.0116398	0.0219745	0.088285
0.0527498	0.0113227	0.212314
0.0244671	0.00112298	0.207557
0.0186008	0.0186828	0.00375236
0.031169	0.072432	0.244061
0.0563246	0.0933088	0.105251
0.00243566	0.00799963	0.105556
0.0495429	0.00605354	0.400541
0.0207123	0.0403889	0.185773
0.0137629	0.00208139	0.230151
0.0268943	0.138258	0.316404
0.0182791	0.01974	0.14895
0.0737144	0.0039859	0.103561
0.0191716	0.0688139	0.0241042
0.00802014	0.00632392	0.0141959
0.015905	0.0287659	0.00332224
0.00299284	0.0265966	0.121594
0.0286612	0.0420602	0.066154
0.0379768	0.022072	0.0463552
0.040338	0.00260487	0.0066021
0.00119711	0.014316	0.0567134
0.0348042	0.151568	0.0187162
0.0185687	0.0058508	0.00783106
0.143981	0.0421028	0.215764
0.0316642	0.010198	0.138119
0.0355982	0.11252	0.00203759
0.0454616	0.00763003	0.172241
0.0336161	0.0502521	0.00388077
0.0494233	0.0643792	0.0399735
0.0282891	0.0112895	0.0769155
0.0469988	0.027719	0.41693
0.0434994	0.00509452	0.100516
0.0241174	0.106993	0.0622625
0.0041624	0.0129546	0.186361
0.0147146	0.176619	0.0352957
0.0308403	0.0596346	0.0887549
0.0230798	0.200686	0.170878
0.00479121	0.0295533	0.050833
0.0344606	0.0532687	0.0578882
0.0609466	0.0712382	0.229046
0.0325548	0.195443	0.142849
0.0609236	0.126234	0.183704
0.0379027	0.0896457	0.132675
0.0577971	0.15781	0.00184253
0.0374947	0.00999126	0.103376
0.0115245	0.00806686	0.237639
0.0107311	0.00462687	0.047647
0.0389146	0.0484293	0.0990159
0.00171471	0.0306587	0.132033
0.0220163	0.128144	0.126124
0.00440985	0.0562459	0.0355109
0.0621449	0.00427895	0.230023
0.0180137	0.00949944	0.192018
0.0131211	0.0142553	0.153546
0.0317666	0.0555398	0.0795819
0.121432	0.00955842	0.0292426
0.0212712	0.066777	0.136628
0.0128395	0.017601	0.0749503
0.00251488	0.0511848	0.235285
0.0801527	0.164695	0.150639
0.109545	0.284344	0.103238
0.0462165	0.0151637	0.069566
0.046486	0.0274473	0.200347
0.0224317	0.116424	0.202223
0.00654724	0.232895	0.13118
0.00612612	0.0106156	0.100826
0.086292	0.0160362	0.126429
0.0484276	0.0242292	0.367579
0.0333537	0.259076	0.199952
0.00207377	0.0209377	0.0997591
0.0256229	0.139025	0.133267
0.0253326	0.011941	0.346402
0.0166364	0.00981841	0.140012
0.0262352		0.110483
0.0228915		0.0551193
0.00742149		0.110907
0.0218996		0.193242
0.00214275		0.188506
0.0110177		0.071513
0.0324967		0.122331
0.0627224		0.110318
0.12459

## Sheet: Figure 2d
Molecular weight	average	errorbar
650	0.0919962	0.218927
5000	0.12752	0.281348
9000	0.129235	0.284861
20000	0.237754	0.281718
27000	0.174571	0.31092
40000	0.387867	0.315482
70000	0.552274	0.272118
150000	0.758213	0.210864
500000	0.896624	0.0984512
2000000	0.905802	0.0602464
