# Supplementary material for: A synthetic cell microreactor with two types of interacting dynamic DNA-based pores
Source: Nat Chem. 2026 May 15;18(7):1325–33. doi: 10.1038/s41557-026-02124-7 (PMC13322974; doi:10.1038/s41557-026-02124-7)
Supplement: Supplementary file 4 — Statistical source data. [file 41557_2026_2124_MOESM4_ESM.xlsx]

## Sheet: Figure 5e
Crystal number	Number
one	32
two	5
three	6
four	1
